# Supplementary material for: Preclinical Drug Response Metric Based on Cellular Response Phenotype Provides Better Pharmacogenomic Variables with Phenotype Relevance
Source: Pharmaceuticals (Basel). 2021 Dec 17;14(12):1324. doi: 10.3390/ph14121324 (PMC8707441; doi:10.3390/ph14121324)
Supplement: Supplementary file 1 [file pharmaceuticals-14-01324-s001.zip]

Archive with 1 entries (1 files):
- pharmaceuticals-1472016-supplementary.pdf
